# Supplementary material for: Mining Public Opinions on COVID-19 Vaccination: A Temporal Analysis to Support Combating Misinformation
Source: Trop Med Infect Dis. 2022 Sep 22;7(10):256. doi: 10.3390/tropicalmed7100256 (PMC9607799; doi:10.3390/tropicalmed7100256)
Supplement: Supplementary file 1 [file tropicalmed-07-00256-s001.zip]

Archive with 1 entries (1 files):
- tropicalmed-1868047-supplementary.pdf
